# Supplementary material for: N,N′-Bis(2,5-dichloro­phen­yl)isophthalamide
Source: Acta Crystallogr Sect E Struct Rep Online. 2011 Aug 11;67(Pt 9):o2311. doi: 10.1107/S1600536811031758 (PMC3200923; doi:10.1107/S1600536811031758)
Supplement: Supplementary file 2 [file e-67-o2311-Isup2.hkl]

# 
# h,k,l, Fc-squared, Fo-squared, sigma(Fo-squared) and status flag 
# 
data_I
_shelx_title ' 110702h in P2/c' 
_shelx_refln_list_code          4 
_shelx_F_calc_maximum      230.44 
_exptl_crystal_F_000       460.00 
_reflns_d_resolution_high  0.8403 
 
loop_ 
 _symmetry_equiv_pos_as_xyz 
 'x, y, z' 
 '-x, y, -z+1/2' 
 '-x, -y, -z' 
 'x, -y, z-1/2' 
 
_cell_length_a    11.3661 
_cell_length_b    10.0239 
_cell_length_c     8.9470 
_cell_angle_alpha  90.000 
_cell_angle_beta  109.988 
_cell_angle_gamma  90.000 
 
_shelx_F_squared_multiplier     1.000 
 
loop_ 
 _refln_index_h 
 _refln_index_k 
 _refln_index_l 
 _refln_F_squared_calc 
 _refln_F_squared_meas 
 _refln_F_squared_sigma 
 _refln_observed_status 
   2   0   0      971.56     1042.63     13.83 o 
   3   0   0     5623.71     5747.79     55.19 o 
   4   0   0      132.01      122.60      4.92 o 
   5   0   0        0.19       -0.33      2.23 o 
   6   0   0     1391.19     1374.46     33.85 o 
   7   0   0      361.90      333.61      9.78 o 
   8   0   0      329.49      355.13     19.00 o 
   9   0   0      417.65      410.42     12.49 o 
  10   0   0       65.27       82.60      6.94 o 
  11   0   0        3.04        3.96      7.41 o 
  12   0   0      133.64      159.89     14.99 o 
   1   1   0      113.62      125.00      2.61 o 
   2   1   0        0.20       -0.37      0.63 o 
   3   1   0     1051.75     1093.96     11.24 o 
   4   1   0     1273.02     1273.06     12.23 o 
   5   1   0      320.13      298.94      5.57 o 
   6   1   0       42.92       50.84      3.15 o 
   7   1   0      990.95     1014.27     13.17 o 
   8   1   0       71.23       67.83      4.50 o 
   9   1   0       13.57        9.97      3.04 o 
  10   1   0       98.02      106.05      6.09 o 
  11   1   0       37.32       42.61      6.60 o 
  12   1   0       27.89       30.94     10.52 o 
   0   2   0     4856.73     4904.40     38.55 o 
   1   2   0     1997.00     2009.90     19.58 o 
   2   2   0     2701.61     2730.08     22.68 o 
   3   2   0      424.23      407.58      6.80 o 
   4   2   0      117.55      105.54      3.55 o 
   5   2   0     1328.86     1284.67     13.34 o 
   6   2   0       50.54       67.08      3.13 o 
   7   2   0       83.35       72.18      3.56 o 
   8   2   0      483.52      443.70     11.25 o 
   9   2   0      166.53      155.07      6.87 o 
  10   2   0        0.80        0.68      3.85 o 
  11   2   0       39.79       48.94      7.48 o 
  12   2   0       39.14       45.79      7.76 o 
   0   3   0      547.04      503.06      6.83 o 
   1   3   0     5174.96     5118.80     37.49 o 
   2   3   0      851.21      832.38     10.08 o 
   3   3   0      162.86      149.23      3.50 o 
   4   3   0     1534.05     1467.29     16.23 o 
   5   3   0     1298.63     1398.20     22.74 o 
   6   3   0       92.59       84.57      3.50 o 
   7   3   0      953.80      996.81     13.04 o 
   8   3   0        3.74       -2.14      1.93 o 
   9   3   0        6.73       16.45      5.46 o 
  10   3   0       86.31       99.93      8.31 o 
  11   3   0        0.53        5.79      4.60 o 
  12   3   0        5.02        3.09      5.03 o 
   0   4   0     3636.01     3627.04     31.41 o 
   1   4   0      601.45      631.69      6.26 o 
   2   4   0     1983.15     2060.79     17.54 o 
   3   4   0      185.84      169.06      4.01 o 
   4   4   0      544.88      502.82      8.60 o 
   5   4   0       35.91       29.87      3.14 o 
   6   4   0      278.06      281.97      8.94 o 
   7   4   0        9.74        2.70      2.35 o 
   8   4   0        5.05        4.10      3.50 o 
   9   4   0        2.23       -0.96      3.62 o 
  10   4   0       34.18       38.74      6.50 o 
  11   4   0        2.38       -2.53      4.57 o 
   0   5   0      105.77      128.48      4.15 o 
   1   5   0     1795.12     1915.03     17.14 o 
   2   5   0      562.30      552.46      6.43 o 
   3   5   0       27.93       33.05      3.21 o 
   4   5   0       13.77       12.97      2.51 o 
   5   5   0      556.61      550.04     10.07 o 
   6   5   0      193.92      195.46      8.13 o 
   7   5   0       65.55       59.38      6.37 o 
   8   5   0       71.65       88.53      7.97 o 
   9   5   0      141.38      155.66      9.16 o 
  10   5   0        3.40        5.72      4.72 o 
  11   5   0        7.48       13.19      6.24 o 
   0   6   0        0.20        2.01      1.77 o 
   1   6   0        0.36       -0.71      1.02 o 
   2   6   0        1.80       -1.48      1.06 o 
   3   6   0       37.80       26.61      2.33 o 
   4   6   0        6.60        2.73      1.55 o 
   5   6   0       87.03       77.88      5.31 o 
   6   6   0      137.93      147.14     15.16 o 
   7   6   0      287.38      269.16     14.31 o 
   8   6   0      245.89      233.94     10.45 o 
   9   6   0       16.23       22.59      7.95 o 
  10   6   0      130.33      111.76     12.44 o 
   0   7   0      904.29      934.57     17.02 o 
   1   7   0      109.96       88.59      3.01 o 
   2   7   0       12.46       13.37      1.95 o 
   3   7   0     1095.95     1094.90     11.10 o 
   4   7   0       67.99       61.24      4.30 o 
   5   7   0      130.08      120.15      6.92 o 
   6   7   0      251.49      246.85     10.16 o 
   7   7   0       38.28       37.96      6.14 o 
   8   7   0       14.01       17.44      5.22 o 
   9   7   0       15.06        9.66      5.48 o 
  10   7   0        2.50       -5.56      6.98 o 
   0   8   0        0.85       -0.31      2.22 o 
   1   8   0       12.36        4.73      1.75 o 
   2   8   0       30.44       39.29      3.33 o 
   3   8   0        0.25       -2.00      2.29 o 
   4   8   0      510.77      492.65     13.00 o 
   5   8   0       34.80       27.57      5.51 o 
   6   8   0       14.04        9.12      4.43 o 
   7   8   0       32.60       26.98      6.02 o 
   8   8   0       47.81       46.73      7.60 o 
   9   8   0        4.63       -2.02      5.15 o 
   0   9   0       21.55       19.65      5.90 o 
   1   9   0       42.50       37.32      3.34 o 
   2   9   0       15.34       11.92      2.96 o 
   3   9   0       80.34       91.68      5.99 o 
   4   9   0       37.88       33.33      4.79 o 
   5   9   0        1.53       -0.23      4.03 o 
   6   9   0        1.69       -2.91      6.14 o 
   7   9   0        0.95       -2.65      4.22 o 
   8   9   0        0.05        1.23      4.99 o 
   0  10   0      119.16      136.59     13.07 o 
   1  10   0       84.66       96.16      9.92 o 
   2  10   0        5.63        3.62      3.06 o 
   3  10   0       45.55       67.52     10.31 o 
   4  10   0      147.67      140.28      7.18 o 
   5  10   0        2.41       -1.70      4.52 o 
   6  10   0       59.78       79.18      9.16 o 
   0  11   0        3.43        7.75      7.47 o 
   1  11   0        0.55       -3.11      7.01 o 
   2  11   0       23.73       29.86     10.12 o 
   3  11   0       84.49       93.06      7.87 o 
   4  11   0       16.37       24.41      6.21 o 
 -12   1   1        0.02       -5.34      3.99 o 
 -11   1   1      193.78      179.51      7.60 o 
 -10   1   1       56.67       49.95      5.93 o 
  -9   1   1       54.07       70.38      5.46 o 
  -8   1   1      158.38      144.73      4.88 o 
  -7   1   1        1.64        0.67      1.65 o 
  -6   1   1      328.09      334.30      6.21 o 
  -5   1   1      118.80      103.98      3.17 o 
  -4   1   1        0.02       -0.10      0.96 o 
  -3   1   1    25703.33    24897.68    185.59 o 
  -2   1   1      787.84      782.87     10.52 o 
  -1   1   1     1355.53     1313.71     35.29 o 
   0   1   1     1875.16     1885.83     14.27 o 
   1   1   1      638.06      583.59      6.16 o 
   2   1   1      553.06      598.48      8.95 o 
   3   1   1     1029.10      977.45     10.37 o 
   4   1   1      229.56      200.47      4.20 o 
   5   1   1       34.53       35.97      2.49 o 
   6   1   1     1447.71     1505.96     16.06 o 
   7   1   1       59.17       58.76      3.78 o 
   8   1   1      184.16      172.19      5.56 o 
   9   1   1      150.84      170.10      9.38 o 
  10   1   1       71.93       82.68      9.24 o 
  11   1   1        1.53       -0.82      6.82 o 
  12   1   1       28.82       19.06     10.58 o 
 -12   2   1        2.32        1.72      4.33 o 
 -11   2   1       23.12       18.79      5.20 o 
 -10   2   1      212.11      214.97      7.95 o 
  -9   2   1        7.64       10.86      3.32 o 
  -8   2   1       66.37       67.10      4.44 o 
  -7   2   1      434.00      435.42      8.51 o 
  -6   2   1      166.68      168.37      4.49 o 
  -5   2   1     1199.67     1151.48     24.86 o 
  -4   2   1     2070.71     2117.75     85.43 o 
  -3   2   1      105.70      118.60      6.67 o 
  -2   2   1     2750.50     2887.40     30.17 o 
  -1   2   1     5626.20     5765.95     45.24 o 
   0   2   1        4.72        1.98      0.69 o 
   1   2   1       39.03       51.04      1.85 o 
   2   2   1     2345.86     2354.08     18.95 o 
   3   2   1      413.65      411.47      5.21 o 
   4   2   1      585.23      616.75      8.02 o 
   5   2   1       23.75       14.11      2.05 o 
   6   2   1      212.27      210.87      5.31 o 
   7   2   1       29.05       23.03      3.51 o 
   8   2   1       26.66       24.30      4.19 o 
   9   2   1        4.46        6.90      3.46 o 
  10   2   1      109.88      114.74      6.49 o 
  11   2   1       71.16       66.29     13.18 o 
  12   2   1       96.79      142.75     18.32 o 
 -12   3   1       23.13       13.09      5.61 o 
 -11   3   1       24.39        8.52      4.84 o 
 -10   3   1        0.01       -1.66      3.42 o 
  -9   3   1       10.76        8.46      3.42 o 
  -8   3   1       57.72       44.01      4.58 o 
  -7   3   1       29.01       29.47      2.99 o 
  -6   3   1      237.99      223.40      5.87 o 
  -5   3   1      659.90      650.37     13.09 o 
  -4   3   1      122.13      114.34      3.38 o 
  -3   3   1      670.13      644.07     11.19 o 
  -2   3   1      466.43      506.02      9.17 o 
  -1   3   1     1360.63     1348.75      9.69 o 
   0   3   1       17.23       14.73      1.08 o 
   1   3   1      216.11      199.33      2.89 o 
   2   3   1      300.09      302.39      6.33 o 
   3   3   1     1717.49     1830.54     16.92 o 
   4   3   1        1.10        0.78      1.71 o 
   5   3   1      273.25      289.40      5.84 o 
   6   3   1        7.75        8.75      2.09 o 
   7   3   1       11.09        7.59      2.96 o 
   8   3   1        2.20        1.27      3.00 o 
   9   3   1        2.27       -2.90      2.83 o 
  10   3   1        0.75        0.12      4.56 o 
  11   3   1       76.79       66.94      8.33 o 
 -12   4   1       47.80       50.50      8.10 o 
 -11   4   1        1.82       -6.41      4.52 o 
 -10   4   1        2.71       11.74      8.29 o 
  -9   4   1        5.81       -1.10      3.61 o 
  -8   4   1      215.62      213.46      8.17 o 
  -7   4   1       21.26       19.51      4.21 o 
  -6   4   1       10.94        8.63      3.14 o 
  -5   4   1        1.14        0.44      1.60 o 
  -4   4   1     1159.28     1147.83     27.35 o 
  -3   4   1      131.40      120.11      7.59 o 
  -2   4   1     1121.05     1181.32      9.53 o 
  -1   4   1      152.77      130.24      2.63 o 
   0   4   1      360.59      373.33      4.56 o 
   1   4   1       37.88       40.23      1.73 o 
   2   4   1     2140.45     2156.71     15.87 o 
   3   4   1       90.17       68.95      2.96 o 
   4   4   1       14.23       11.85      1.98 o 
   5   4   1        0.05       -1.99      1.76 o 
   6   4   1        1.31        0.51      2.16 o 
   7   4   1       63.64       81.49      5.96 o 
   8   4   1        3.20        4.18      3.99 o 
   9   4   1       48.11       38.58      6.36 o 
  10   4   1      100.94      108.22      8.93 o 
  11   4   1        2.72        6.84      5.18 o 
 -11   5   1       70.69      105.09     14.08 o 
 -10   5   1       20.41       29.28     11.26 o 
  -9   5   1       12.71        9.36      4.51 o 
  -8   5   1      155.37      139.39      7.72 o 
  -7   5   1      235.19      230.11     12.05 o 
  -6   5   1       76.85       65.03      7.66 o 
  -5   5   1       98.06       88.00      5.14 o 
  -4   5   1      633.86      604.43     21.99 o 
  -3   5   1       70.63       60.33      6.18 o 
  -2   5   1      800.52      827.71      8.06 o 
  -1   5   1     2231.92     2347.52     16.53 o 
   0   5   1      254.99      217.95      3.80 o 
   1   5   1       86.19       81.12      2.67 o 
   2   5   1      312.26      273.47      4.41 o 
   3   5   1     1051.31     1026.49     10.86 o 
   4   5   1        0.00        0.16      1.60 o 
   5   5   1      128.60      123.06      4.58 o 
   6   5   1      338.36      330.22      8.83 o 
   7   5   1       62.34       67.78      7.32 o 
   8   5   1       95.17       99.98      8.24 o 
   9   5   1      134.55      134.23     13.89 o 
  10   5   1       46.14       48.83      7.62 o 
  11   5   1        2.57       -0.81      4.80 o 
 -11   6   1        2.56        0.12      7.13 o 
 -10   6   1       14.45       16.64      5.74 o 
  -9   6   1       40.28       37.44      6.88 o 
  -8   6   1        0.05       -4.59      3.49 o 
  -7   6   1        5.23       -0.58      3.36 o 
  -6   6   1        2.26       -1.17      2.77 o 
  -5   6   1      236.22      207.06      8.12 o 
  -4   6   1        6.93        3.08      2.25 o 
  -3   6   1       42.48       40.08      2.44 o 
  -2   6   1      350.31      343.26      5.20 o 
  -1   6   1      210.23      215.83      4.39 o 
   0   6   1      202.02      191.12      3.87 o 
   1   6   1        0.05       -0.05      1.09 o 
   2   6   1      176.01      153.90      3.59 o 
   3   6   1      294.15      280.11      5.47 o 
   4   6   1       72.80       66.41      3.66 o 
   5   6   1       17.69       16.54      2.88 o 
   6   6   1       19.52       20.82      6.53 o 
   7   6   1        3.05        3.48      3.93 o 
   8   6   1        0.00       -4.38      2.92 o 
   9   6   1        1.30        2.31      5.43 o 
  10   6   1       40.14       46.98      8.08 o 
 -10   7   1        5.94        2.20      4.96 o 
  -9   7   1       10.03        9.03      5.22 o 
  -8   7   1       57.46       62.21      7.78 o 
  -7   7   1      210.92      195.89      9.67 o 
  -6   7   1       17.35       15.17      4.52 o 
  -5   7   1        9.07        1.52      2.63 o 
  -4   7   1      122.65      125.69      8.41 o 
  -3   7   1        8.23       12.83      2.16 o 
  -2   7   1      107.50       91.53      3.05 o 
  -1   7   1       87.88       90.30      3.01 o 
   0   7   1       16.19       16.67      1.94 o 
   1   7   1      224.02      205.05      4.41 o 
   2   7   1        1.01        2.20      1.86 o 
   3   7   1       29.59       36.30      3.58 o 
   4   7   1      445.46      416.11      8.61 o 
   5   7   1      419.12      424.83     10.91 o 
   6   7   1        6.03        2.47      4.58 o 
   7   7   1       17.46        8.60      4.64 o 
   8   7   1        0.01       -3.12      4.19 o 
   9   7   1       34.65       46.25      7.79 o 
  -9   8   1        0.99       -0.84      4.69 o 
  -8   8   1       26.51       26.08      7.41 o 
  -7   8   1       67.48       66.77      8.51 o 
  -6   8   1       73.10       73.61      7.70 o 
  -5   8   1      176.69      176.46     10.69 o 
  -4   8   1      147.32      138.26      6.43 o 
  -3   8   1       12.45       11.97      2.44 o 
  -2   8   1       14.65        9.54      2.27 o 
  -1   8   1      167.93      167.13      4.26 o 
   0   8   1      547.55      557.65     11.65 o 
   1   8   1        8.32       11.68      2.43 o 
   2   8   1      656.30      658.12     10.83 o 
   3   8   1       93.43      103.04      5.68 o 
   4   8   1       34.17       36.12      4.69 o 
   5   8   1      139.10      139.76      6.75 o 
   6   8   1       62.00       80.58      8.76 o 
   7   8   1        0.67       -1.85      4.34 o 
   8   8   1       10.89        8.70      5.66 o 
  -8   9   1       34.02       60.47      8.74 o 
  -7   9   1      154.90      158.33      9.45 o 
  -6   9   1        2.87        5.67      4.36 o 
  -5   9   1      109.13      135.36      8.09 o 
  -4   9   1       14.69       14.57      4.90 o 
  -3   9   1        3.21        3.11      2.21 o 
  -2   9   1        0.39       -2.86      1.90 o 
  -1   9   1        0.27       -0.11      1.88 o 
   0   9   1        9.83       12.17      3.05 o 
   1   9   1       67.21       59.78      5.10 o 
   2   9   1      101.46      107.14      6.38 o 
   3   9   1       99.44       97.20      6.02 o 
   4   9   1       12.61        2.05      3.16 o 
   5   9   1       65.99       86.48      7.22 o 
   6   9   1       94.43       99.53     13.04 o 
   7   9   1       37.48       34.88      7.36 o 
  -7  10   1        1.67        1.68      4.96 o 
  -6  10   1        8.26        6.90      4.96 o 
  -5  10   1        4.43        6.51      4.58 o 
  -4  10   1        3.22        0.18      4.33 o 
  -3  10   1        0.14       -2.15      3.21 o 
  -2  10   1       37.57       32.12      5.12 o 
  -1  10   1       74.81       72.13      5.55 o 
   0  10   1       14.64       15.51      6.29 o 
   1  10   1        3.46       -1.41      4.03 o 
   2  10   1        2.59       -1.43      3.08 o 
   3  10   1        4.49        2.86      3.32 o 
   4  10   1       14.29       13.75      4.18 o 
   5  10   1        0.00       -1.73      3.46 o 
   6  10   1        0.06       -5.70      3.80 o 
  -5  11   1       15.86       17.69      7.95 o 
  -4  11   1       51.55       53.32      7.50 o 
  -3  11   1       14.10       18.51      5.54 o 
  -2  11   1       18.63       19.64      4.83 o 
  -1  11   1       67.37       73.73      9.80 o 
   0  11   1        9.65       25.85     10.01 o 
   1  11   1       12.84        9.14      5.19 o 
   2  11   1       46.72       40.86      7.26 o 
   3  11   1       14.71       13.57      7.86 o 
   4  11   1        0.39       -2.64      3.69 o 
 -13   0   2        1.29       -6.11      5.71 o 
 -12   0   2      129.65      126.30     12.44 o 
 -11   0   2        0.00       -1.19      5.09 o 
 -10   0   2       37.03       39.65      6.00 o 
  -9   0   2      179.50      183.81      8.15 o 
  -8   0   2       29.75       33.96      4.67 o 
  -7   0   2        7.70        1.42      2.56 o 
  -6   0   2       44.43       49.90      4.41 o 
  -5   0   2      808.65      832.85     13.19 o 
  -4   0   2     1076.60      933.60     13.41 o 
  -3   0   2    53101.87    56556.40    705.57 o 
  -2   0   2     1879.16     1866.15     28.28 o 
  -1   0   2     1301.24     1274.94     21.83 o 
   0   0   2     1079.19     1112.46     14.55 o 
   1   0   2       32.63       43.77      1.89 o 
   2   0   2     1494.41     1495.03     15.01 o 
   3   0   2        2.97        4.26      1.60 o 
   4   0   2      839.71      878.26     14.46 o 
   5   0   2     3029.37     3196.28     37.98 o 
   6   0   2       44.78       40.00      5.60 o 
   7   0   2      418.94      404.97     11.67 o 
   8   0   2      173.95      174.94     13.74 o 
   9   0   2      179.79      178.22     14.87 o 
  10   0   2        0.50        2.32      8.37 o 
  11   0   2      104.20      128.78     18.10 o 
 -13   1   2        1.11       -0.17      7.35 o 
 -12   1   2        0.42       -3.77      3.33 o 
 -11   1   2        0.01        1.70      3.34 o 
 -10   1   2       19.59       15.23      3.97 o 
  -9   1   2        3.80        1.59      2.29 o 
  -8   1   2       12.05       13.08      2.51 o 
  -7   1   2        0.13       -2.21      1.47 o 
  -6   1   2      188.08      170.69      7.88 o 
  -5   1   2      578.29      594.96      7.59 o 
  -4   1   2     1342.14     1454.83     14.27 o 
  -3   1   2     1246.89     1341.94     24.23 o 
  -2   1   2      222.46      204.38      4.44 o 
  -1   1   2      829.61      873.13      9.67 o 
   0   1   2     1063.70     1024.96     11.99 o 
   1   1   2     1474.15     1537.29     13.77 o 
   2   1   2     1192.75     1171.64     11.74 o 
   3   1   2      634.35      686.38      7.30 o 
   4   1   2     1529.07     1720.67     16.11 o 
   5   1   2      354.06      348.63      6.46 o 
   6   1   2       11.26        9.41      2.16 o 
   7   1   2       62.07       69.53      5.06 o 
   8   1   2      144.71      131.48      7.19 o 
   9   1   2      225.94      246.01     11.95 o 
  10   1   2       39.50       50.81     12.27 o 
  11   1   2        0.07       -7.96      5.31 o 
 -13   2   2        0.69       -1.34      5.22 o 
 -12   2   2       31.62       31.14      6.40 o 
 -11   2   2       16.85       15.29      4.21 o 
 -10   2   2       10.02       14.64      3.99 o 
  -9   2   2       89.79       77.46      5.13 o 
  -8   2   2       69.14       67.71      5.75 o 
  -7   2   2       17.92       16.23      2.45 o 
  -6   2   2       28.15       33.32      4.27 o 
  -5   2   2       42.75       34.51      2.36 o 
  -4   2   2      966.26      968.59     15.19 o 
  -3   2   2     1178.50     1368.49     25.23 o 
  -2   2   2      167.12      163.71      5.04 o 
  -1   2   2     2717.59     2717.43     36.65 o 
   0   2   2      527.28      551.50      6.60 o 
   1   2   2       40.63       38.85      2.20 o 
   2   2   2     1814.52     1877.60     17.13 o 
   3   2   2      349.14      404.42      6.84 o 
   4   2   2      506.34      517.83      6.55 o 
   5   2   2     1312.12     1293.12     17.06 o 
   6   2   2       91.76       85.26      4.66 o 
   7   2   2       34.26       34.93      5.84 o 
   8   2   2      356.12      339.41     10.11 o 
   9   2   2      127.07      120.05      7.08 o 
  10   2   2        9.09       11.19     10.92 o 
  11   2   2        5.71        1.64      7.86 o 
 -12   3   2        0.39        0.52      4.94 o 
 -11   3   2        0.17       -0.31      3.59 o 
 -10   3   2       47.70       48.26      5.37 o 
  -9   3   2       39.79       36.97      4.64 o 
  -8   3   2      670.57      664.17     23.05 o 
  -7   3   2        9.98        5.13      3.08 o 
  -6   3   2       22.17       19.64      3.24 o 
  -5   3   2     1061.93     1044.58     17.31 o 
  -4   3   2       34.79       40.00      3.95 o 
  -3   3   2        9.36        7.88      2.86 o 
  -2   3   2     4851.81     4949.84     50.30 o 
  -1   3   2      708.93      714.57     10.65 o 
   0   3   2       49.93       40.86      1.86 o 
   1   3   2     2595.66     2639.60     24.47 o 
   2   3   2      246.27      306.27      7.62 o 
   3   3   2       20.27        6.95      1.73 o 
   4   3   2     1378.00     1459.78     16.19 o 
   5   3   2      159.23      132.54      4.72 o 
   6   3   2      295.22      302.68      8.66 o 
   7   3   2       22.60       27.72      4.24 o 
   8   3   2       21.70       10.89      3.82 o 
   9   3   2      183.56      185.03     15.08 o 
  10   3   2      141.09      145.40      9.48 o 
  11   3   2        3.06        8.65      9.95 o 
 -12   4   2        0.78        4.07      6.31 o 
 -11   4   2       11.65       10.44      5.05 o 
 -10   4   2       24.39       30.10      4.96 o 
  -9   4   2      131.51      117.02      6.12 o 
  -8   4   2        4.02        2.74      3.40 o 
  -7   4   2        1.67       -0.24      2.69 o 
  -6   4   2        7.84        8.40      3.09 o 
  -5   4   2      603.72      645.79     18.52 o 
  -4   4   2      167.09      173.44     15.16 o 
  -3   4   2      524.84      566.52     23.92 o 
  -2   4   2      455.88      449.78      5.86 o 
  -1   4   2       21.71       29.87      2.48 o 
   0   4   2      513.85      551.37      7.44 o 
   1   4   2      661.71      661.01      7.73 o 
   2   4   2      504.33      546.65      8.65 o 
   3   4   2      107.75       88.17      3.67 o 
   4   4   2       39.09       35.89      4.56 o 
   5   4   2      188.91      192.30      5.85 o 
   6   4   2      342.69      329.10      9.27 o 
   7   4   2      110.25      104.43      5.92 o 
   8   4   2        4.86        3.65      3.45 o 
   9   4   2      139.06      130.81      8.85 o 
  10   4   2        1.88       -4.77      4.81 o 
 -12   5   2        5.84       10.18      5.75 o 
 -11   5   2        0.65       -5.74      4.17 o 
 -10   5   2       12.42        4.73      5.37 o 
  -9   5   2       39.14       52.31      6.84 o 
  -8   5   2       17.40       22.65      4.91 o 
  -7   5   2        4.38        4.28      3.37 o 
  -6   5   2        9.36        6.48      3.14 o 
  -5   5   2        0.68        0.16      2.47 o 
  -4   5   2      755.61      808.64     52.26 o 
  -3   5   2        4.43        4.14      1.34 o 
  -2   5   2      525.94      574.13      7.30 o 
  -1   5   2      170.70      159.24      3.80 o 
   0   5   2        2.06       -1.21      0.93 o 
   1   5   2       10.34        9.47      1.46 o 
   2   5   2      411.06      414.87      5.32 o 
   3   5   2      296.61      295.02      6.81 o 
   4   5   2      102.45       99.98      4.32 o 
   5   5   2      111.66      109.62      5.86 o 
   6   5   2      385.04      352.89      9.91 o 
   7   5   2       12.62        9.52      3.50 o 
   8   5   2       14.34        5.34      4.51 o 
   9   5   2        2.20        1.46      4.50 o 
  10   5   2       35.35       32.41     14.20 o 
 -11   6   2       14.80       13.48      6.19 o 
 -10   6   2       28.55       29.42      6.84 o 
  -9   6   2       61.90       82.15     18.98 o 
  -8   6   2        0.49       -3.49      4.19 o 
  -7   6   2      120.79      138.36      7.68 o 
  -6   6   2        7.29       11.09      3.88 o 
  -5   6   2      160.87      144.42      7.01 o 
  -4   6   2      435.58      469.01     11.40 o 
  -3   6   2       12.23       24.31      3.33 o 
  -2   6   2      245.69      225.27      4.77 o 
  -1   6   2      269.33      231.21      4.93 o 
   0   6   2        3.09        4.70      1.53 o 
   1   6   2       29.41       36.45      2.23 o 
   2   6   2      188.12      158.49      5.18 o 
   3   6   2        0.72       -2.59      1.73 o 
   4   6   2      168.49      173.56      5.91 o 
   5   6   2      594.89      564.30     10.93 o 
   6   6   2       86.18       90.00     12.22 o 
   7   6   2      174.50      181.61     13.63 o 
   8   6   2       45.83       38.11      6.93 o 
   9   6   2        0.28        0.75      4.40 o 
 -10   7   2        1.52       -0.81      4.89 o 
  -9   7   2       31.06       34.95      6.84 o 
  -8   7   2      194.50      218.31     15.53 o 
  -7   7   2       14.23       25.62      5.39 o 
  -6   7   2      207.90      210.53     13.94 o 
  -5   7   2      146.57      140.83      6.31 o 
  -4   7   2       45.52       57.31      5.98 o 
  -3   7   2       62.19       66.40      4.36 o 
  -2   7   2      227.94      205.16      6.12 o 
  -1   7   2      456.84      450.38      7.51 o 
   0   7   2      164.58      167.88      4.71 o 
   1   7   2      219.82      204.00      5.36 o 
   2   7   2       56.84       52.21      4.21 o 
   3   7   2       35.16       32.69      3.80 o 
   4   7   2       86.58       95.52      5.97 o 
   5   7   2      210.26      201.50      8.03 o 
   6   7   2        0.13       -2.63      2.98 o 
   7   7   2       24.69       13.95      6.33 o 
   8   7   2       67.23       79.67     14.73 o 
   9   7   2       13.79       12.51      5.96 o 
  -9   8   2        7.84        4.47      5.52 o 
  -8   8   2        0.03        1.50      4.42 o 
  -7   8   2      147.86      142.92      8.59 o 
  -6   8   2        0.34       -0.75      3.04 o 
  -5   8   2        6.92       -3.48      2.76 o 
  -4   8   2       10.77        8.98      3.13 o 
  -3   8   2        1.41       -1.04      2.66 o 
  -2   8   2        5.96        5.89      2.69 o 
  -1   8   2       93.54       96.26      5.39 o 
   0   8   2       83.40       72.11      3.92 o 
   1   8   2      457.53      429.57      9.10 o 
   2   8   2      297.78      331.53      8.20 o 
   3   8   2      154.91      146.68      5.74 o 
   4   8   2       22.78       31.83      4.94 o 
   5   8   2        3.70       -2.56      3.02 o 
   6   8   2        0.21       -2.03      3.43 o 
   7   8   2        0.01       -4.92      4.49 o 
   8   8   2        2.80        5.84      5.78 o 
  -8   9   2        4.13        0.39      9.45 o 
  -7   9   2        5.61        8.65      4.90 o 
  -6   9   2       27.53       25.74      5.87 o 
  -5   9   2        1.40       -4.37      2.91 o 
  -4   9   2        6.13       -1.20      2.90 o 
  -3   9   2        4.84        1.31      4.16 o 
  -2   9   2       15.00       11.81      3.23 o 
  -1   9   2      110.36      119.64      6.04 o 
   0   9   2        1.12        1.85      4.19 o 
   1   9   2       21.48       19.71      3.46 o 
   2   9   2       99.56      103.06      5.25 o 
   3   9   2       81.25       73.28      6.55 o 
   4   9   2        5.31        3.04      3.47 o 
   5   9   2       27.12       27.58      5.14 o 
   6   9   2       49.42       40.59      6.10 o 
   7   9   2        7.98        3.39      5.73 o 
  -7  10   2        0.61       -6.56      4.37 o 
  -6  10   2        8.10        5.50      4.80 o 
  -5  10   2       22.17       28.15      5.86 o 
  -4  10   2        2.51        3.07      4.30 o 
  -3  10   2       30.98       22.02      3.90 o 
  -2  10   2      151.02      159.09      6.59 o 
  -1  10   2      163.29      170.16      9.14 o 
   0  10   2        0.14       -0.49      3.37 o 
   1  10   2      213.78      189.81     10.92 o 
   2  10   2       38.23       58.14      8.22 o 
   3  10   2        5.80        6.39      3.82 o 
   4  10   2       61.47       74.90      7.24 o 
   5  10   2       25.70       34.42      5.78 o 
  -5  11   2       28.71       44.29      7.71 o 
  -4  11   2       18.22       14.13      5.82 o 
  -3  11   2       10.30        7.92      4.99 o 
  -2  11   2        1.35       -2.64      4.78 o 
  -1  11   2        6.50       10.96      4.36 o 
   0  11   2        9.18       -0.08      4.71 o 
   1  11   2       35.18       38.72      7.72 o 
   2  11   2       49.50       40.54      7.93 o 
   3  11   2       49.55       55.45     14.90 o 
 -13   1   3       15.70        8.72      5.80 o 
 -12   1   3        0.25       -0.62      5.11 o 
 -11   1   3       14.64       20.99      4.57 o 
 -10   1   3        3.08       -0.03      3.15 o 
  -9   1   3      184.49      191.71      7.18 o 
  -8   1   3       27.19       26.05      3.53 o 
  -7   1   3      315.37      301.11      6.18 o 
  -6   1   3    11114.45    11766.14     78.99 o 
  -5   1   3        6.65        8.68      1.69 o 
  -4   1   3       69.99       60.03      2.64 o 
  -3   1   3     1031.84      994.91     12.15 o 
  -2   1   3      472.49      476.45      7.54 o 
  -1   1   3      303.38      267.98      6.98 o 
   0   1   3     1804.16     1741.83     14.16 o 
   1   1   3     1069.59     1138.55     10.45 o 
   2   1   3     2247.40     2288.97     17.72 o 
   3   1   3     2432.08     2544.37     29.45 o 
   4   1   3       18.77        9.80      1.63 o 
   5   1   3      479.71      457.96     10.54 o 
   6   1   3      504.80      500.77     12.12 o 
   7   1   3       33.92       25.25      6.19 o 
   8   1   3      329.28      365.21     14.76 o 
   9   1   3       29.76       38.31      7.80 o 
  10   1   3        5.90        4.02      6.08 o 
 -13   2   3       59.61       73.02      9.55 o 
 -12   2   3        0.04       -5.12      3.41 o 
 -11   2   3        0.72        0.78      3.28 o 
 -10   2   3       86.90      108.31      7.79 o 
  -9   2   3       59.03       63.48      5.73 o 
  -8   2   3        4.48        1.20      2.51 o 
  -7   2   3      154.12      170.15      7.11 o 
  -6   2   3      251.58      293.01      5.99 o 
  -5   2   3       31.31       28.61      2.06 o 
  -4   2   3      161.21      165.90      3.66 o 
  -3   2   3       77.36       73.03      3.04 o 
  -2   2   3     3042.65     3119.81     45.75 o 
  -1   2   3        9.94        6.88      1.38 o 
   0   2   3        2.26        1.63      0.97 o 
   1   2   3     7318.36     7725.55     59.90 o 
   2   2   3      549.84      596.78      9.01 o 
   3   2   3       68.00       58.05      4.07 o 
   4   2   3     1369.73     1371.62     16.00 o 
   5   2   3       42.88       36.66      3.43 o 
   6   2   3       74.89       86.27      8.90 o 
   7   2   3      924.63      948.56     17.54 o 
   8   2   3       39.13       47.96      8.14 o 
   9   2   3       90.31       83.76     13.46 o 
  10   2   3        0.28       -7.31      5.42 o 
 -13   3   3        7.07        7.79      6.10 o 
 -12   3   3       26.82       27.73      5.51 o 
 -11   3   3       71.00       77.86      7.83 o 
 -10   3   3        3.72       -1.52      3.22 o 
  -9   3   3        0.35       -1.39      2.61 o 
  -8   3   3      484.13      474.59     12.98 o 
  -7   3   3       99.11       77.44      5.41 o 
  -6   3   3      429.89      471.49     11.98 o 
  -5   3   3      965.19      974.46     30.94 o 
  -4   3   3     1330.68     1350.94     34.95 o 
  -3   3   3       10.89       13.13      4.02 o 
  -2   3   3      553.70      526.00      8.02 o 
  -1   3   3      941.39      993.41     13.00 o 
   0   3   3      670.28      755.37     15.90 o 
   1   3   3      135.25      122.77      4.07 o 
   2   3   3      836.76      924.94     12.20 o 
   3   3   3      367.34      395.33      7.78 o 
   4   3   3        8.60        3.74      2.01 o 
   5   3   3       72.66       63.32      4.02 o 
   6   3   3      244.87      231.50      8.26 o 
   7   3   3       31.39       23.30      4.74 o 
   8   3   3      167.14      174.87      9.03 o 
   9   3   3        1.66       -1.52      5.40 o 
  10   3   3       18.31       23.79      9.90 o 
 -12   4   3        0.36       -6.41      4.27 o 
 -11   4   3      189.49      181.93      8.38 o 
 -10   4   3        0.09       -2.24      3.26 o 
  -9   4   3       30.51       22.57      5.08 o 
  -8   4   3      233.81      261.94     10.02 o 
  -7   4   3      447.48      454.75     12.66 o 
  -6   4   3      141.73      129.81      6.76 o 
  -5   4   3     1852.54     1992.70     89.50 o 
  -4   4   3      145.88      150.49      7.04 o 
  -3   4   3      230.60      228.05      7.50 o 
  -2   4   3      635.12      611.39      7.68 o 
  -1   4   3     2343.23     2513.61     36.91 o 
   0   4   3        3.44        2.48      1.18 o 
   1   4   3      338.65      318.30      5.14 o 
   2   4   3       35.38       23.31      2.83 o 
   3   4   3      533.06      542.68     11.90 o 
   4   4   3      295.24      299.44      7.44 o 
   5   4   3        0.74       -2.72      1.82 o 
   6   4   3       60.10       69.39      5.19 o 
   7   4   3      468.71      447.68     12.35 o 
   8   4   3       14.18        4.30      4.01 o 
   9   4   3       38.14       44.05      6.43 o 
  10   4   3        6.73       17.65     10.52 o 
 -12   5   3        3.23        0.85      5.38 o 
 -11   5   3       39.89       37.09      7.45 o 
 -10   5   3       46.07       49.95      7.46 o 
  -9   5   3        0.01        0.77      3.90 o 
  -8   5   3        6.49        1.59      4.16 o 
  -7   5   3       24.01       24.18      4.87 o 
  -6   5   3       95.87      102.59      6.30 o 
  -5   5   3        0.04        0.31      2.60 o 
  -4   5   3      293.53      322.42      9.81 o 
  -3   5   3      119.98       95.75      4.56 o 
  -2   5   3      240.93      238.59      8.04 o 
  -1   5   3       61.35       53.52      3.22 o 
   0   5   3      440.72      434.03      9.16 o 
   1   5   3      401.59      399.66      8.76 o 
   2   5   3      197.72      169.19      5.53 o 
   3   5   3       78.01       76.23      4.54 o 
   4   5   3      684.87      680.56     11.95 o 
   5   5   3       24.86       25.66      3.69 o 
   6   5   3       60.08       67.39     10.78 o 
   7   5   3        0.29       -3.22      3.20 o 
   8   5   3       14.63       18.27      5.79 o 
   9   5   3        1.39       -3.56      4.72 o 
 -11   6   3       18.76       23.62      6.81 o 
 -10   6   3       30.44       30.94      6.48 o 
  -9   6   3       10.55       19.22      5.34 o 
  -8   6   3        6.11        6.48      5.06 o 
  -7   6   3       48.09       53.03      6.66 o 
  -6   6   3       79.47       83.55      7.92 o 
  -5   6   3        8.36       13.15      4.50 o 
  -4   6   3       64.84       69.30      6.52 o 
  -3   6   3      336.24      314.26      8.44 o 
  -2   6   3      186.20      183.61      6.90 o 
  -1   6   3       82.49       77.85      3.25 o 
   0   6   3      686.21      708.74     10.85 o 
   1   6   3      464.03      445.47      9.11 o 
   2   6   3      501.82      519.58     10.23 o 
   3   6   3      240.68      252.49      7.42 o 
   4   6   3        3.45        2.73      2.58 o 
   5   6   3       99.06      101.33      5.74 o 
   6   6   3        3.68       11.51      3.50 o 
   7   6   3       52.36       50.03     11.17 o 
   8   6   3       30.50       33.55      7.22 o 
   9   6   3       27.67       23.42      8.12 o 
 -10   7   3      143.16      142.90     14.34 o 
  -9   7   3       14.64        8.61      5.17 o 
  -8   7   3        0.61       -5.06      3.37 o 
  -7   7   3        2.68       -0.95      3.79 o 
  -6   7   3        2.23        0.14      3.56 o 
  -5   7   3        0.75       -1.71      2.88 o 
  -4   7   3        0.74       -3.48      2.36 o 
  -3   7   3       57.23       60.77      5.41 o 
  -2   7   3       29.25       23.13      4.87 o 
  -1   7   3       34.11       28.44      4.37 o 
   0   7   3       80.93       74.90      4.85 o 
   1   7   3      622.30      654.88     11.76 o 
   2   7   3      832.45      818.66     13.65 o 
   3   7   3        6.98        6.16      3.31 o 
   4   7   3      120.05      101.33      5.23 o 
   5   7   3       21.69       26.65      4.06 o 
   6   7   3      103.55      106.87      7.62 o 
   7   7   3        4.56        3.83      5.22 o 
   8   7   3        0.28       -2.39      6.59 o 
 -10   8   3       15.77       22.90      6.80 o 
  -9   8   3      116.66      129.25      9.19 o 
  -8   8   3        0.72       -3.14      4.30 o 
  -7   8   3       44.06       45.04      5.84 o 
  -6   8   3       69.35       86.75      6.98 o 
  -5   8   3       21.19       28.21      5.47 o 
  -4   8   3        4.19        3.97      3.12 o 
  -3   8   3      490.42      517.54     12.13 o 
  -2   8   3       54.46       57.88      5.52 o 
  -1   8   3      122.19      119.52     10.41 o 
   0   8   3       82.88       90.93      6.61 o 
   1   8   3        0.53       -3.64      2.43 o 
   2   8   3        0.30       -2.88      2.40 o 
   3   8   3        9.33        6.08      3.23 o 
   4   8   3        0.08        0.95      2.70 o 
   5   8   3       58.63       75.03      7.63 o 
   6   8   3        7.24       -0.37      3.70 o 
   7   8   3       17.10       16.67      6.01 o 
  -8   9   3        7.92        4.51      5.32 o 
  -7   9   3        1.42       -0.30      4.10 o 
  -6   9   3        3.14        4.93      3.73 o 
  -5   9   3       43.45       50.52      6.36 o 
  -4   9   3       88.92       95.24      6.21 o 
  -3   9   3        0.18       -3.32      3.14 o 
  -2   9   3      415.33      404.65     16.14 o 
  -1   9   3       20.52       25.15      5.21 o 
   0   9   3       70.08       74.96      6.94 o 
   1   9   3      104.06      113.28      8.55 o 
   2   9   3        0.45        3.10      3.00 o 
   3   9   3      106.69      118.37      7.12 o 
   4   9   3      194.51      215.53      9.43 o 
   5   9   3        3.97        1.59      3.92 o 
   6   9   3       29.93       34.61      5.76 o 
  -7  10   3        0.05       -2.97      4.41 o 
  -6  10   3        0.55       -2.31      4.33 o 
  -5  10   3        7.59       -1.47      4.00 o 
  -4  10   3       41.47       35.89      5.32 o 
  -3  10   3       23.46       11.93      7.27 o 
  -2  10   3        0.01       -0.57      3.76 o 
  -1  10   3        6.50        3.65      3.87 o 
   0  10   3        0.50       -1.37      3.72 o 
   1  10   3        6.17       -0.60      3.64 o 
   2  10   3        0.01       -1.10      4.65 o 
   3  10   3        1.09        0.00      4.85 o 
   4  10   3        0.01       -5.87      3.92 o 
  -4  11   3        3.89       -3.68      5.43 o 
  -3  11   3       20.67       29.99      6.56 o 
  -2  11   3       16.44       12.84      5.04 o 
  -1  11   3        1.09       -0.25      4.07 o 
   0  11   3       15.99       13.26      6.26 o 
   1  11   3       42.32       45.18      8.23 o 
   2  11   3        9.57        9.78      6.16 o 
 -13   0   4        0.44       -4.98      7.69 o 
 -12   0   4        0.97        2.43      8.14 o 
 -11   0   4       15.59        5.54      8.20 o 
 -10   0   4       70.91       41.51     11.54 o 
  -9   0   4     1454.22     1381.68     23.64 o 
  -8   0   4        3.34        1.75      2.78 o 
  -7   0   4      194.78      198.14      7.35 o 
  -6   0   4     1263.40     1352.96     25.17 o 
  -5   0   4      610.87      652.01     16.18 o 
  -4   0   4      728.65      689.05     17.02 o 
  -3   0   4     1137.98     1067.15     23.02 o 
  -2   0   4       72.39       95.24      6.73 o 
  -1   0   4      120.66      103.78      7.35 o 
   0   0   4     2451.24     2526.03     31.54 o 
   1   0   4      323.56      337.96      8.90 o 
   2   0   4      835.38      905.24     12.60 o 
   3   0   4      245.80      208.68      5.67 o 
   4   0   4      662.82      703.37     13.85 o 
   5   0   4       21.91       15.16      6.50 o 
   6   0   4      184.07      179.23     14.42 o 
   7   0   4       30.99       24.04      9.61 o 
   8   0   4        0.00       -6.79      6.84 o 
   9   0   4        4.31        4.86      8.43 o 
  10   0   4       59.60       68.15     14.65 o 
 -13   1   4        7.20        0.81      6.51 o 
 -12   1   4        0.22       -7.33      4.88 o 
 -11   1   4       15.11        9.10      6.02 o 
 -10   1   4       28.56       28.99      4.94 o 
  -9   1   4        0.36       -0.19      3.46 o 
  -8   1   4      125.20      132.61     11.69 o 
  -7   1   4      286.11      307.91      6.40 o 
  -6   1   4      130.74      151.06      5.93 o 
  -5   1   4       54.03       59.98      3.31 o 
  -4   1   4       25.85       24.24      2.82 o 
  -3   1   4      120.89      104.83      4.65 o 
  -2   1   4      253.72      265.04      7.70 o 
  -1   1   4       28.52       16.50      2.57 o 
   0   1   4     1063.20     1164.16     13.01 o 
   1   1   4       41.46       30.24      2.21 o 
   2   1   4       84.97       86.20      3.58 o 
   3   1   4      174.79      172.65      3.59 o 
   4   1   4      348.27      332.31      7.35 o 
   5   1   4      150.48      150.35      6.43 o 
   6   1   4      719.01      718.02     22.99 o 
   7   1   4        4.21        0.04      5.74 o 
   8   1   4        6.73        2.87      5.40 o 
   9   1   4        0.18       -5.05      5.62 o 
 -13   2   4        2.29        0.45      5.93 o 
 -12   2   4       46.61       26.62      7.45 o 
 -11   2   4        0.12       -3.95      3.56 o 
 -10   2   4        8.99        1.37      5.56 o 
  -9   2   4      169.23      138.16      6.58 o 
  -8   2   4       58.95       62.53      7.23 o 
  -7   2   4       23.19       27.04      4.40 o 
  -6   2   4        2.15        1.22      1.91 o 
  -5   2   4       19.86       20.17      2.38 o 
  -4   2   4       41.55       44.53      3.26 o 
  -3   2   4        0.13       -0.43      1.36 o 
  -2   2   4       12.29        7.02      3.25 o 
  -1   2   4        1.99        0.44      1.36 o 
   0   2   4     1457.46     1618.35     14.85 o 
   1   2   4      599.82      643.93      7.97 o 
   2   2   4      151.64      159.87      3.67 o 
   3   2   4      184.93      170.66      5.35 o 
   4   2   4      117.01      104.96      4.55 o 
   5   2   4      354.70      369.07      8.59 o 
   6   2   4       36.41       31.37      5.26 o 
   7   2   4       10.68       -2.72      4.34 o 
   8   2   4        7.26        5.35      5.71 o 
   9   2   4        1.57       -3.00     11.59 o 
 -13   3   4        1.10       -7.42      4.94 o 
 -12   3   4        7.51       -0.22      4.09 o 
 -11   3   4       49.74       45.96      6.21 o 
 -10   3   4       73.32       90.68      7.47 o 
  -9   3   4        1.32        1.09      3.11 o 
  -8   3   4       10.86        2.33      3.44 o 
  -7   3   4       32.67       39.90      9.39 o 
  -6   3   4       33.43       34.85      5.00 o 
  -5   3   4       51.45       52.68      5.64 o 
  -4   3   4      702.19      682.08      9.61 o 
  -3   3   4      141.38      134.70      7.36 o 
  -2   3   4       17.17       18.26      2.31 o 
  -1   3   4       88.84      103.42      3.30 o 
   0   3   4       36.48       23.17      2.11 o 
   1   3   4       15.22        5.31      1.92 o 
   2   3   4       19.05       14.84      2.65 o 
   3   3   4      272.21      260.27      6.93 o 
   4   3   4      771.25      736.52     15.42 o 
   5   3   4        0.45       -0.07      2.38 o 
   6   3   4      350.89      336.69     12.21 o 
   7   3   4        0.04       -4.70      3.13 o 
   8   3   4       12.54       13.89      6.61 o 
   9   3   4        0.84        6.54      6.02 o 
 -12   4   4        2.82        1.20      4.37 o 
 -11   4   4       36.83       30.34      5.64 o 
 -10   4   4        6.46        3.19      5.46 o 
  -9   4   4       67.02       85.60      8.23 o 
  -8   4   4        4.05       -0.31      3.37 o 
  -7   4   4      354.15      364.48     18.66 o 
  -6   4   4       19.60       14.24      4.23 o 
  -5   4   4       19.74       14.27      4.06 o 
  -4   4   4      190.16      182.88      7.50 o 
  -3   4   4     1129.02     1176.08     16.54 o 
  -2   4   4        0.16       -0.66      1.49 o 
  -1   4   4      912.99     1033.31     12.77 o 
   0   4   4      474.93      470.55      8.69 o 
   1   4   4      105.33      107.86      4.54 o 
   2   4   4      258.08      264.10      8.00 o 
   3   4   4      436.13      442.66      9.50 o 
   4   4   4        3.75        0.29      2.25 o 
   5   4   4       17.71       10.08      3.03 o 
   6   4   4      208.06      205.16      7.28 o 
   7   4   4        5.31        7.69      4.92 o 
   8   4   4        2.69       -3.78      4.99 o 
   9   4   4       13.93        8.22      6.75 o 
 -12   5   4       13.72       10.97      5.37 o 
 -11   5   4       20.71       15.95      5.08 o 
 -10   5   4        4.96        0.10      4.20 o 
  -9   5   4        0.34        0.54      4.64 o 
  -8   5   4       92.76       91.40      8.28 o 
  -7   5   4       19.21       24.40      5.17 o 
  -6   5   4        6.68        5.33      3.51 o 
  -5   5   4       37.36       63.33      6.34 o 
  -4   5   4      183.03      189.52      7.88 o 
  -3   5   4        0.35       -0.81      1.98 o 
  -2   5   4       60.18       62.15      3.10 o 
  -1   5   4       56.07       53.18      3.05 o 
   0   5   4        0.00       -2.73      1.82 o 
   1   5   4       17.50       14.04      2.83 o 
   2   5   4        4.61        2.68      2.75 o 
   3   5   4       60.16       49.09      4.67 o 
   4   5   4       18.82       11.27      4.42 o 
   5   5   4        3.34       -0.59      2.39 o 
   6   5   4       37.16       39.27      4.72 o 
   7   5   4       51.75       48.05      6.60 o 
   8   5   4        0.37       -1.36      4.19 o 
 -11   6   4        1.15        1.94      5.36 o 
 -10   6   4       41.01       60.29      9.84 o 
  -9   6   4        0.00       -0.90      4.07 o 
  -8   6   4       38.27       27.00      5.82 o 
  -7   6   4      158.12      162.89     16.01 o 
  -6   6   4       24.62       23.98      4.97 o 
  -5   6   4        5.41        4.33      3.42 o 
  -4   6   4        5.11        6.61      3.03 o 
  -3   6   4       45.49       49.88      5.88 o 
  -2   6   4      219.97      228.76      6.89 o 
  -1   6   4       46.67       54.59      4.40 o 
   0   6   4       87.69       89.64      4.82 o 
   1   6   4      235.41      222.31      8.14 o 
   2   6   4      115.15       98.35      5.42 o 
   3   6   4      616.45      605.48     12.17 o 
   4   6   4        0.12       -3.21      2.35 o 
   5   6   4       20.17       17.15      3.70 o 
   6   6   4       77.39       91.50      6.87 o 
   7   6   4       49.13       52.48      6.74 o 
   8   6   4       14.65       13.29     10.55 o 
 -10   7   4        7.88        7.33      8.09 o 
  -9   7   4        1.02       -1.71      4.39 o 
  -8   7   4        6.56        1.30      4.31 o 
  -7   7   4       14.72       19.44      5.40 o 
  -6   7   4      127.91      140.12     19.23 o 
  -5   7   4        0.60       -3.06      3.01 o 
  -4   7   4      295.07      312.63      9.49 o 
  -3   7   4      100.91      111.98      5.93 o 
  -2   7   4       10.73        6.22      2.96 o 
  -1   7   4       22.99       17.25      7.43 o 
   0   7   4       49.81       52.48      5.30 o 
   1   7   4        8.64        8.14      3.00 o 
   2   7   4       36.74       32.04      4.15 o 
   3   7   4       11.86       13.14      3.58 o 
   4   7   4      172.47      166.42      8.11 o 
   5   7   4        0.01       -4.07      2.71 o 
   6   7   4       19.94       22.09      5.31 o 
   7   7   4       53.55       59.19      9.24 o 
  -9   8   4        0.03       -0.31      6.70 o 
  -8   8   4        4.24       -2.55      4.21 o 
  -7   8   4       12.18       10.46      4.22 o 
  -6   8   4        0.00       -2.34      3.22 o 
  -5   8   4       71.53       72.47      6.52 o 
  -4   8   4       29.69       33.03      4.90 o 
  -3   8   4      128.15      125.74      6.53 o 
  -2   8   4       75.17       73.80      7.04 o 
  -1   8   4      319.80      320.88     10.80 o 
   0   8   4      329.11      321.32     15.53 o 
   1   8   4       80.89       95.15      8.18 o 
   2   8   4        1.11       -0.14      2.91 o 
   3   8   4       11.63       13.37      3.76 o 
   4   8   4       21.23       26.46      5.46 o 
   5   8   4        9.89       10.02      4.43 o 
   6   8   4       16.03        7.02      4.63 o 
  -8   9   4        3.77        1.13      3.95 o 
  -7   9   4        0.94       -2.59      3.65 o 
  -6   9   4       46.23       47.06      6.17 o 
  -5   9   4        1.75        2.23      3.66 o 
  -4   9   4       71.52       85.37     11.43 o 
  -3   9   4       59.40       81.40      9.08 o 
  -2   9   4        0.31       -5.53      3.68 o 
  -1   9   4      103.48      106.92      8.59 o 
   0   9   4      150.35      146.00      7.82 o 
   1   9   4       23.28       14.77      4.80 o 
   2   9   4        8.64        4.95      4.43 o 
   3   9   4       75.12       86.54      7.06 o 
   4   9   4       32.21       23.91      5.55 o 
   5   9   4       13.84       11.49      4.81 o 
  -6  10   4        1.89       -4.98      3.60 o 
  -5  10   4        0.79       -4.22      3.48 o 
  -4  10   4       38.91       30.73      6.34 o 
  -3  10   4       27.00       25.92      6.28 o 
  -2  10   4        0.01       -5.73      3.82 o 
  -1  10   4        0.66       -4.33      3.83 o 
   0  10   4       14.01       16.72      5.11 o 
   1  10   4       14.58       11.14      5.08 o 
   2  10   4        0.20        1.05      4.24 o 
   3  10   4       28.59       32.77      8.07 o 
  -2  11   4        5.78        1.58      4.68 o 
  -1  11   4       56.03       76.59     11.87 o 
 -13   1   5        2.90       -1.44      6.49 o 
 -12   1   5        6.92       -2.22      6.25 o 
 -11   1   5       15.65        1.76      6.03 o 
 -10   1   5      152.70      163.45     10.88 o 
  -9   1   5     1266.04     1251.34     20.27 o 
  -8   1   5       34.42       33.90      8.56 o 
  -7   1   5      214.22      218.48      8.61 o 
  -6   1   5       28.58       28.66      3.34 o 
  -5   1   5      145.82      123.64      4.85 o 
  -4   1   5      456.89      419.61     16.26 o 
  -3   1   5       11.01        9.44      3.00 o 
  -2   1   5     1144.09     1183.74     20.16 o 
  -1   1   5     3013.86     3053.81     31.87 o 
   0   1   5      235.21      232.64      5.68 o 
   1   1   5      461.42      433.22      7.75 o 
   2   1   5     1801.53     1816.37     26.34 o 
   3   1   5      312.18      316.87      7.48 o 
   4   1   5       67.33       70.26      5.35 o 
   5   1   5      827.74      835.31     16.28 o 
   6   1   5       29.23       24.18      6.60 o 
   7   1   5      184.73      204.81     12.24 o 
   8   1   5      166.19      169.93     12.12 o 
   9   1   5        1.02       -2.35      6.52 o 
 -13   2   5        0.09       -7.11      6.20 o 
 -12   2   5       11.72        5.85      6.74 o 
 -11   2   5        6.41       13.64      4.60 o 
 -10   2   5        1.75       -0.90      3.46 o 
  -9   2   5      144.68      148.96      7.32 o 
  -8   2   5       21.96       27.99      5.20 o 
  -7   2   5       12.01        8.05      3.78 o 
  -6   2   5       58.97       72.63      6.60 o 
  -5   2   5      742.15      716.05     11.31 o 
  -4   2   5       10.99        8.45      2.22 o 
  -3   2   5      249.57      224.21      6.38 o 
  -2   2   5     1976.94     2052.63     25.57 o 
  -1   2   5      322.21      317.36      6.81 o 
   0   2   5      247.79      225.91      4.65 o 
   1   2   5      108.16      109.92      4.53 o 
   2   2   5       46.02       42.75      4.36 o 
   3   2   5     1309.01     1368.45     19.27 o 
   4   2   5      361.09      364.85      8.74 o 
   5   2   5       24.97       26.70      4.53 o 
   6   2   5        8.85       15.47      5.72 o 
   7   2   5       14.65        9.02      6.08 o 
   8   2   5       42.32       64.37     12.67 o 
 -12   3   5        0.82        0.60      4.61 o 
 -11   3   5       28.04       32.55      5.97 o 
 -10   3   5        1.76       -2.71      3.52 o 
  -9   3   5       41.32       39.61      6.31 o 
  -8   3   5      132.63      127.80     12.81 o 
  -7   3   5       63.73       61.93      6.84 o 
  -6   3   5       81.31       79.76      5.84 o 
  -5   3   5       65.18       62.82      6.44 o 
  -4   3   5        3.18        0.60      1.96 o 
  -3   3   5        3.62        2.92      2.07 o 
  -2   3   5      153.54      156.36      4.89 o 
  -1   3   5       78.34       88.44      3.93 o 
   0   3   5      539.13      538.46     10.12 o 
   1   3   5      117.61       99.68      4.55 o 
   2   3   5      126.97      124.43      5.18 o 
   3   3   5      638.85      649.11     12.01 o 
   4   3   5       99.27       87.20      5.21 o 
   5   3   5       91.80       99.80      6.67 o 
   6   3   5       72.79       67.39      6.75 o 
   7   3   5       42.87       28.59      7.75 o 
   8   3   5        0.21       -0.72      5.56 o 
 -12   4   5        4.75        1.44      4.42 o 
 -11   4   5       33.60       47.67      6.80 o 
 -10   4   5       40.35       56.51      7.83 o 
  -9   4   5        2.16        0.80      4.18 o 
  -8   4   5      394.89      436.12     53.48 o 
  -7   4   5       25.89       25.22      5.17 o 
  -6   4   5        1.94        0.44      3.12 o 
  -5   4   5      298.28      292.77     10.40 o 
  -4   4   5      268.54      264.68      9.52 o 
  -3   4   5       49.14       46.58      3.65 o 
  -2   4   5      195.74      185.24      5.52 o 
  -1   4   5        3.38        0.21      1.97 o 
   0   4   5      935.00      959.22     14.91 o 
   1   4   5       93.14       94.39      4.77 o 
   2   4   5        2.26       -0.53      2.25 o 
   3   4   5      368.78      380.19      9.48 o 
   4   4   5      470.43      453.84     11.69 o 
   5   4   5        1.08       -3.54      2.36 o 
   6   4   5      160.12      172.97      7.19 o 
   7   4   5        8.85       12.20      6.33 o 
   8   4   5       13.71       13.09      6.92 o 
 -12   5   5        2.28       -3.18      4.92 o 
 -11   5   5        0.34       -4.16      4.18 o 
 -10   5   5       20.57       33.93      6.91 o 
  -9   5   5        0.40       -1.06      3.82 o 
  -8   5   5        2.70        4.84      4.31 o 
  -7   5   5        2.55       -0.44      3.68 o 
  -6   5   5       21.50       21.16      4.82 o 
  -5   5   5        4.48       -0.74      3.28 o 
  -4   5   5      220.10      228.04      9.33 o 
  -3   5   5       58.93       58.05      4.62 o 
  -2   5   5        0.49       -2.08      2.11 o 
  -1   5   5      472.58      462.96     19.59 o 
   0   5   5      376.09      402.84      9.53 o 
   1   5   5      177.67      182.37      7.41 o 
   2   5   5      180.92      175.69      7.17 o 
   3   5   5      156.18      152.31      6.40 o 
   4   5   5       26.28       20.14      3.85 o 
   5   5   5       23.43       25.50      4.45 o 
   6   5   5       79.16       89.39      7.13 o 
   7   5   5       17.83       19.17      7.36 o 
 -11   6   5        4.50        0.21      5.51 o 
 -10   6   5       31.40       34.25      7.44 o 
  -9   6   5        3.96       -0.33      4.38 o 
  -8   6   5        2.65        0.02      4.13 o 
  -7   6   5       84.35      101.82      7.41 o 
  -6   6   5       48.79       60.82      7.09 o 
  -5   6   5       98.78       91.55      8.78 o 
  -4   6   5       88.62      100.90      8.91 o 
  -3   6   5      180.98      179.53      7.05 o 
  -2   6   5      273.02      242.03     11.10 o 
  -1   6   5      481.92      495.33     24.85 o 
   0   6   5      119.69      111.57      5.93 o 
   1   6   5       34.76       33.85      4.37 o 
   2   6   5       93.63       94.73      6.48 o 
   3   6   5        3.22       -0.11      2.74 o 
   4   6   5        7.02        6.65      3.64 o 
   5   6   5       39.56       47.81      6.12 o 
   6   6   5        7.52        1.49      3.68 o 
   7   6   5       25.19       34.84      6.83 o 
 -10   7   5       26.23       28.45      6.74 o 
  -9   7   5        0.10       -2.58      4.36 o 
  -8   7   5       26.39       14.12      5.53 o 
  -7   7   5        3.12        5.67      4.75 o 
  -6   7   5       82.33       93.49      7.13 o 
  -5   7   5        3.33        0.93      3.46 o 
  -4   7   5        0.32       -3.13      2.72 o 
  -3   7   5      116.24       97.15      8.33 o 
  -2   7   5      193.00      219.32     23.19 o 
  -1   7   5      351.27      345.03     11.46 o 
   0   7   5       27.34       30.43      5.32 o 
   1   7   5       39.39       40.41      4.86 o 
   2   7   5        5.80        1.37      3.11 o 
   3   7   5       60.35       53.83      5.76 o 
   4   7   5       27.48       20.03      4.55 o 
   5   7   5       13.80        8.29      4.11 o 
   6   7   5        1.99       -4.31      3.59 o 
  -9   8   5        1.39       -2.67      4.97 o 
  -8   8   5        0.02        2.01      4.78 o 
  -7   8   5       25.34       30.29      5.57 o 
  -6   8   5        6.78        3.89      3.71 o 
  -5   8   5       12.49       17.09      5.13 o 
  -4   8   5        9.60        9.04      5.19 o 
  -3   8   5       36.86       42.04      7.25 o 
  -2   8   5       11.57        8.27      4.28 o 
  -1   8   5       49.96       65.24      8.23 o 
   0   8   5       66.77       87.24     15.55 o 
   1   8   5       41.83       48.36      9.73 o 
   2   8   5      165.64      168.93      8.64 o 
   3   8   5       94.33       97.09      7.42 o 
   4   8   5        2.36        0.12      3.76 o 
   5   8   5       51.28       55.48      6.45 o 
  -8   9   5        7.85       10.76      4.91 o 
  -7   9   5       74.91       88.57      8.18 o 
  -6   9   5       34.59       35.88      6.70 o 
  -5   9   5      133.53      136.52     14.00 o 
  -4   9   5       64.61       61.52      8.63 o 
  -3   9   5        2.75        1.43      7.61 o 
  -2   9   5       22.76       21.69      5.35 o 
  -1   9   5       15.52       11.30      4.78 o 
   0   9   5        0.04       -4.67      3.72 o 
   1   9   5       38.13       29.49      5.74 o 
   2   9   5       17.72       28.07      5.68 o 
   3   9   5        2.29       -0.77      4.23 o 
  -5  10   5        0.86       -3.34      5.35 o 
  -4  10   5        1.46       -6.35      4.60 o 
  -3  10   5        0.00       -0.59      4.81 o 
  -2  10   5        0.00       -0.39      4.96 o 
  -1  10   5        1.81       -4.23      4.17 o 
   0  10   5        4.20        3.00      4.62 o 
   1  10   5        3.97        6.54      4.97 o 
 -13   0   6       80.10       94.85     17.99 o 
 -12   0   6      512.10      460.10     27.88 o 
 -11   0   6       14.73       14.37     10.35 o 
 -10   0   6        1.18       -3.34      7.30 o 
  -9   0   6       20.86        4.75      8.48 o 
  -8   0   6      270.51      283.19     19.40 o 
  -7   0   6        2.57        0.59      6.45 o 
  -6   0   6      216.07      184.38     10.07 o 
  -5   0   6      462.56      438.84     15.89 o 
  -4   0   6      763.95      727.40     22.06 o 
  -3   0   6      596.97      570.17     19.85 o 
  -2   0   6       76.53       78.39      9.67 o 
  -1   0   6      895.08      857.92     17.89 o 
   0   0   6       99.41      102.17     11.23 o 
   1   0   6       26.36       23.13      9.16 o 
   2   0   6     1959.84     1920.67     46.32 o 
   3   0   6      328.43      338.16     18.95 o 
   4   0   6       35.72       22.68      8.71 o 
   5   0   6      631.22      650.59     29.07 o 
   6   0   6        0.10        0.45      6.79 o 
   7   0   6        0.73       -2.66      8.99 o 
 -13   1   6        4.62       -4.54     10.32 o 
 -12   1   6        8.88        1.12      6.73 o 
 -11   1   6       11.07        5.81      6.93 o 
 -10   1   6       19.41       10.43      6.51 o 
  -9   1   6       12.87        6.75      3.96 o 
  -8   1   6      164.05      167.63      7.43 o 
  -7   1   6       17.06       10.95      4.36 o 
  -6   1   6        0.10       -2.45      2.17 o 
  -5   1   6      565.70      545.47     11.92 o 
  -4   1   6       39.45       32.83     13.69 o 
  -3   1   6      232.23      222.85      9.47 o 
  -2   1   6      423.54      401.40     12.16 o 
  -1   1   6        4.82        2.91      1.90 o 
   0   1   6        3.11        0.54      1.80 o 
   1   1   6      622.56      598.20     12.62 o 
   2   1   6      111.27      118.56      7.29 o 
   3   1   6      386.18      359.13     10.16 o 
   4   1   6       25.59       16.31      5.36 o 
   5   1   6       38.39       29.14     12.36 o 
   6   1   6       21.69       14.22      6.46 o 
   7   1   6        0.21       -3.58      5.26 o 
 -12   2   6       62.75       46.78      9.79 o 
 -11   2   6       23.45       11.26     10.89 o 
 -10   2   6        0.95        3.26      4.01 o 
  -9   2   6       19.77       22.04      4.96 o 
  -8   2   6       22.20       22.45      5.37 o 
  -7   2   6       30.84       29.91      5.65 o 
  -6   2   6       17.20       14.05      4.32 o 
  -5   2   6       96.73       87.43      6.25 o 
  -4   2   6      358.43      325.19      8.37 o 
  -3   2   6     1015.81     1051.45     17.86 o 
  -2   2   6       25.22       30.35      4.73 o 
  -1   2   6      252.17      255.94     11.47 o 
   0   2   6      700.04      708.84     14.06 o 
   1   2   6        1.67       -1.52      2.48 o 
   2   2   6       19.91       18.75      4.53 o 
   3   2   6       20.09       13.31      4.93 o 
   4   2   6       58.20       58.66      5.85 o 
   5   2   6       15.79       13.91      5.95 o 
   6   2   6       22.62       21.85      6.66 o 
   7   2   6       52.53       62.00     10.09 o 
 -12   3   6       11.11       12.44      7.83 o 
 -11   3   6       16.07       24.49      5.68 o 
 -10   3   6        3.02       -3.82      4.02 o 
  -9   3   6        0.00        1.80      4.17 o 
  -8   3   6      122.78      138.64      8.41 o 
  -7   3   6       69.82       86.80      8.13 o 
  -6   3   6        2.29        2.96      3.57 o 
  -5   3   6      441.57      452.42     13.33 o 
  -4   3   6       97.52       93.14      6.20 o 
  -3   3   6      149.65      156.37      5.40 o 
  -2   3   6      292.88      284.34      7.13 o 
  -1   3   6       27.36       17.10      3.49 o 
   0   3   6      149.14      162.78      7.00 o 
   1   3   6     1523.40     1500.00     21.07 o 
   2   3   6       33.92       36.25      4.22 o 
   3   3   6        1.00       -2.79      2.23 o 
   4   3   6       61.71       70.37      6.10 o 
   5   3   6        5.51        9.16      3.90 o 
   6   3   6       92.24      100.61      7.64 o 
   7   3   6       73.13       74.36     10.96 o 
 -12   4   6       26.80       27.30      6.19 o 
 -11   4   6       15.13       12.09      5.53 o 
 -10   4   6       74.16       80.88      9.36 o 
  -9   4   6        0.63        0.88      4.32 o 
  -8   4   6        9.52        9.39      4.62 o 
  -7   4   6       17.87       14.59      5.06 o 
  -6   4   6       83.17       89.54     13.38 o 
  -5   4   6        4.89        1.64      4.04 o 
  -4   4   6      111.89      110.21      6.78 o 
  -3   4   6        6.53        1.13      2.79 o 
  -2   4   6      180.32      196.86      9.12 o 
  -1   4   6        0.98       -1.15      2.67 o 
   0   4   6       33.75       27.65      4.82 o 
   1   4   6       15.69       13.32      3.23 o 
   2   4   6      228.26      218.88      9.98 o 
   3   4   6       10.66        8.74      3.12 o 
   4   4   6       24.89       20.95      4.94 o 
   5   4   6      104.20      119.03      8.31 o 
   6   4   6       21.45       17.70      5.02 o 
 -11   5   6       37.28       34.30      7.47 o 
 -10   5   6        2.37        4.85      5.48 o 
  -9   5   6        0.01       -5.32      4.08 o 
  -8   5   6        6.12        7.94      4.50 o 
  -7   5   6      226.76      234.90     10.70 o 
  -6   5   6       18.52       16.27      9.50 o 
  -5   5   6       67.27       70.86      6.51 o 
  -4   5   6      263.58      262.63      9.33 o 
  -3   5   6      221.25      196.46     10.40 o 
  -2   5   6        4.33       14.19      5.36 o 
  -1   5   6        2.12       -1.63      3.06 o 
   0   5   6       80.94       88.76      6.18 o 
   1   5   6        7.38        7.21      2.94 o 
   2   5   6        0.11        1.43      2.57 o 
   3   5   6      222.74      229.13     11.09 o 
   4   5   6        0.16       -3.25      2.91 o 
   5   5   6        4.00        5.71      3.70 o 
   6   5   6       16.48       19.40      7.81 o 
 -10   6   6        8.67       -4.48      4.76 o 
  -9   6   6        7.20        8.32      5.57 o 
  -8   6   6        5.50       -1.54      6.56 o 
  -7   6   6       42.53       49.54     14.56 o 
  -6   6   6        6.78        9.22      4.58 o 
  -5   6   6      199.67      210.18      8.44 o 
  -4   6   6      266.55      267.09     12.27 o 
  -3   6   6        4.13       -1.34      4.24 o 
  -2   6   6      405.64      423.66     15.67 o 
  -1   6   6       11.22        7.66      4.90 o 
   0   6   6      321.07      297.03     13.43 o 
   1   6   6       11.26       12.54      4.60 o 
   2   6   6        1.11       -3.97      2.94 o 
   3   6   6       31.36       29.41      7.62 o 
   4   6   6        6.65        6.62      3.83 o 
   5   6   6       32.60       52.64      7.49 o 
  -9   7   6       45.07       53.19      8.56 o 
  -8   7   6       11.94       13.22      5.47 o 
  -7   7   6       11.05        9.63      6.02 o 
  -6   7   6       35.95       45.74      5.89 o 
  -5   7   6        1.88       -2.19      3.79 o 
  -4   7   6       51.03       49.14     11.26 o 
  -3   7   6        2.52        2.21      4.28 o 
  -2   7   6       17.06       11.15      5.40 o 
  -1   7   6       79.69       90.31      8.15 o 
   0   7   6       24.38       16.24      5.03 o 
   1   7   6       85.20       68.10      7.54 o 
   2   7   6      163.76      185.15      8.03 o 
   3   7   6        8.14        5.38      4.07 o 
   4   7   6       27.17       27.38      5.41 o 
  -8   8   6       30.48       36.51      6.38 o 
  -7   8   6        0.19        1.32      4.06 o 
  -6   8   6       11.96       12.76      6.02 o 
  -5   8   6        9.00        9.22      5.61 o 
  -4   8   6      107.16      100.89     10.47 o 
  -3   8   6      117.00      117.33      9.04 o 
  -2   8   6       57.96       71.99      9.28 o 
  -1   8   6        2.48       -4.48      3.78 o 
   0   8   6        0.89       -1.86      4.07 o 
   1   8   6       38.19       34.23      6.18 o 
   2   8   6        0.02       -3.09      4.19 o 
   3   8   6        0.08       -3.10      4.91 o 
  -6   9   6        6.59        9.75     10.21 o 
  -5   9   6        4.27       -1.63      5.07 o 
  -4   9   6       24.93       28.03      7.39 o 
  -3   9   6       19.72       17.56      6.08 o 
  -2   9   6        2.60        0.65      4.86 o 
  -1   9   6       15.18       21.61      5.57 o 
   0   9   6        2.35        0.08      4.51 o 
   1   9   6       15.20       11.95      5.34 o 
 -12   1   7       79.57       90.48     12.67 o 
 -11   1   7       37.08       30.62     15.16 o 
 -10   1   7       32.18       45.81      9.42 o 
  -9   1   7       14.30        5.18      5.79 o 
  -8   1   7        0.45       -4.83      3.22 o 
  -7   1   7        0.08       -3.58      3.85 o 
  -6   1   7      166.21      157.11      8.51 o 
  -5   1   7      164.74      153.52      6.56 o 
  -4   1   7      145.03      118.66      9.73 o 
  -3   1   7        1.19        2.29      3.63 o 
  -2   1   7      149.68      139.37      6.60 o 
  -1   1   7      136.03      115.55      6.64 o 
   0   1   7      195.15      166.00     14.56 o 
   1   1   7       57.64       61.24      5.93 o 
   2   1   7       38.91       23.73      8.26 o 
   3   1   7        2.11       -4.33      3.94 o 
   4   1   7      232.87      228.06     12.52 o 
   5   1   7        0.62       -3.85      4.79 o 
   6   1   7       17.33       21.80      7.42 o 
 -12   2   7       26.79       37.31     10.62 o 
 -11   2   7       28.75        9.86      7.97 o 
 -10   2   7        3.20        3.99      6.34 o 
  -9   2   7        1.04        2.74      4.44 o 
  -8   2   7        3.23        5.02      4.39 o 
  -7   2   7       36.34       45.14      6.79 o 
  -6   2   7       98.98       98.22      7.07 o 
  -5   2   7        0.52       -0.21      3.70 o 
  -4   2   7        0.78       -1.27      2.59 o 
  -3   2   7      175.22      145.04      5.77 o 
  -2   2   7      504.45      489.77     12.19 o 
  -1   2   7        0.69       -2.72      2.53 o 
   0   2   7     1327.43     1274.82     32.93 o 
   1   2   7       16.02       12.76      3.60 o 
   2   2   7       18.77       25.49      4.26 o 
   3   2   7       12.26        5.85      4.92 o 
   4   2   7       67.99       81.95      9.69 o 
   5   2   7       61.55       77.53     10.63 o 
   6   2   7        9.28        5.48     10.27 o 
 -12   3   7        5.75       -8.01      6.85 o 
 -11   3   7       18.59       19.96      8.44 o 
 -10   3   7        9.91        7.31      5.41 o 
  -9   3   7       25.00       39.70      7.30 o 
  -8   3   7        6.00        7.07      4.81 o 
  -7   3   7       92.54       88.20      7.53 o 
  -6   3   7       44.53       40.94      6.45 o 
  -5   3   7       54.28       64.50      7.26 o 
  -4   3   7        7.73       12.13      4.40 o 
  -3   3   7        0.72        0.63      3.38 o 
  -2   3   7       70.82       62.39      6.75 o 
  -1   3   7      204.52      185.54     10.79 o 
   0   3   7       32.04       28.78      6.82 o 
   1   3   7       17.19        7.20      3.62 o 
   2   3   7        3.04       -2.16      3.12 o 
   3   3   7        6.25        3.81      3.66 o 
   4   3   7        0.06       -0.18      3.44 o 
   5   3   7       40.74       47.40      8.88 o 
 -11   4   7       34.36       39.66      8.26 o 
 -10   4   7       71.13       65.98     13.04 o 
  -9   4   7        1.15        4.72      4.93 o 
  -8   4   7       46.25       51.01      7.81 o 
  -7   4   7        0.67        3.08      4.26 o 
  -6   4   7       14.88        7.44      6.76 o 
  -5   4   7       45.36       40.65      6.20 o 
  -4   4   7        7.13        5.87      4.58 o 
  -3   4   7       36.21       44.59      9.47 o 
  -2   4   7        9.64        3.70      4.24 o 
  -1   4   7       26.81       22.02      4.38 o 
   0   4   7       20.14       12.70      3.80 o 
   1   4   7       85.97       74.80      7.91 o 
   2   4   7       31.81       37.62      5.94 o 
   3   4   7       14.89        8.18      3.78 o 
   4   4   7        5.00        4.45      4.24 o 
   5   4   7       93.18      117.55      8.78 o 
 -11   5   7       11.79       11.14      6.90 o 
 -10   5   7        6.50        7.76      5.78 o 
  -9   5   7       16.24       11.40      5.80 o 
  -8   5   7       41.90       43.01      7.26 o 
  -7   5   7       15.44       12.60      5.58 o 
  -6   5   7       67.86       68.91      8.12 o 
  -5   5   7      259.31      269.21     15.69 o 
  -4   5   7       42.54       38.55      7.20 o 
  -3   5   7      325.69      317.45     13.51 o 
  -2   5   7       11.38       15.03      5.32 o 
  -1   5   7       19.37       21.62      6.14 o 
   0   5   7      173.91      181.75      8.43 o 
   1   5   7      103.30      119.27      6.84 o 
   2   5   7       14.90       16.83      4.08 o 
   3   5   7       57.87       78.57      6.84 o 
   4   5   7       41.58       49.44      6.80 o 
 -10   6   7        1.94        0.73      5.56 o 
  -9   6   7        2.93        1.90      5.57 o 
  -8   6   7        7.46       -2.12      4.70 o 
  -7   6   7        4.30       -0.58      4.50 o 
  -6   6   7       12.91        9.02      4.31 o 
  -5   6   7       70.67       67.37      9.78 o 
  -4   6   7       49.32       45.62      7.45 o 
  -3   6   7       16.28        5.69      5.30 o 
  -2   6   7       75.92       86.53      9.48 o 
  -1   6   7        5.26        6.64      4.94 o 
   0   6   7       12.73        9.66      5.40 o 
   1   6   7       59.37       70.66      7.85 o 
   2   6   7        7.70        5.82      4.03 o 
   3   6   7        1.44        0.24      3.86 o 
   4   6   7      101.03      134.73      8.25 o 
  -9   7   7       37.67       37.13      7.57 o 
  -8   7   7        6.19        8.92      5.41 o 
  -7   7   7       36.79       34.25      6.19 o 
  -6   7   7       63.98       54.66      8.83 o 
  -5   7   7        7.30        7.42      5.37 o 
  -4   7   7       47.59       49.83      8.10 o 
  -3   7   7       52.79       59.99      8.48 o 
  -2   7   7        0.11       -4.09      4.43 o 
  -1   7   7        0.06       -3.90      4.72 o 
   0   7   7        5.91        3.91      4.77 o 
   1   7   7       24.23       23.13      7.08 o 
   2   7   7       22.14       30.26      6.09 o 
  -7   8   7        8.45        4.80      6.40 o 
  -6   8   7       35.39       44.64      8.36 o 
  -5   8   7        4.77        4.02      5.56 o 
  -4   8   7        0.17       -5.81      4.61 o 
  -3   8   7       11.49       11.55      6.05 o 
  -2   8   7       57.93       66.51      9.43 o 
  -1   8   7        2.90       -4.36      4.96 o 
   0   8   7       17.83       11.06      5.55 o 
   1   8   7       32.61       55.26      7.56 o 
 -11   0   8       47.06       40.84     15.84 o 
 -10   0   8        0.57        1.92     10.12 o 
  -9   0   8        1.53       -7.01      8.99 o 
  -8   0   8      181.75      198.46     18.83 o 
  -7   0   8      391.28      493.25     28.56 o 
  -6   0   8       28.45       35.24      8.54 o 
  -5   0   8      116.71      133.87     11.71 o 
  -4   0   8      786.95      770.55     27.20 o 
  -3   0   8       64.02       52.20      9.78 o 
  -2   0   8       73.04       62.16     10.86 o 
  -1   0   8     1266.88     1260.58     37.89 o 
   0   0   8      117.63      107.29     11.31 o 
   1   0   8      431.38      409.94     21.94 o 
   2   0   8      542.66      521.98     25.73 o 
   3   0   8       20.75        9.11      7.18 o 
   4   0   8      248.89      275.21     20.53 o 
 -11   1   8       22.02       23.04     16.88 o 
 -10   1   8        0.20       -9.10      6.07 o 
  -9   1   8        3.75       -4.24      6.34 o 
  -8   1   8       43.75       41.68     12.39 o 
  -7   1   8        0.07        0.17      4.44 o 
  -6   1   8        5.69        4.78      4.86 o 
  -5   1   8        6.87       10.94      7.72 o 
  -4   1   8       23.53       20.29      5.33 o 
  -3   1   8      116.49      111.40      8.65 o 
  -2   1   8       51.07       48.22      6.75 o 
  -1   1   8       95.36      103.36      6.73 o 
   0   1   8       35.99       25.05      5.87 o 
   1   1   8        0.09       -4.88      3.70 o 
   2   1   8       78.34       68.07      9.31 o 
   3   1   8       63.97       60.24      8.86 o 
   4   1   8       10.82        9.47      6.24 o 
 -11   2   8        4.37        4.59      7.61 o 
 -10   2   8        0.69        1.99      6.68 o 
  -9   2   8        0.77       -7.58      7.47 o 
  -8   2   8       78.64       88.98      9.02 o 
  -7   2   8       61.37       63.19      8.94 o 
  -6   2   8      164.81      161.84      9.49 o 
  -5   2   8       27.91       32.89      6.28 o 
  -4   2   8      229.18      221.30     10.72 o 
  -3   2   8      282.02      277.62     14.36 o 
  -2   2   8       88.35      100.68      8.40 o 
  -1   2   8        3.77        2.35      2.85 o 
   0   2   8       53.84       61.21      6.31 o 
   1   2   8      203.30      196.75     11.12 o 
   2   2   8       60.33       60.23      8.62 o 
   3   2   8       77.53       71.97     10.08 o 
   4   2   8      232.72      246.77     14.25 o 
 -11   3   8       34.28       30.67     10.42 o 
 -10   3   8        5.35       -0.45      7.92 o 
  -9   3   8        6.59        8.58      5.87 o 
  -8   3   8      100.13      120.18      9.17 o 
  -7   3   8        8.13        7.68      4.64 o 
  -6   3   8      135.25      152.39     18.52 o 
  -5   3   8        2.80        1.15      4.61 o 
  -4   3   8        1.30        4.66      4.49 o 
  -3   3   8      431.77      465.19     16.56 o 
  -2   3   8      366.03      355.21     11.35 o 
  -1   3   8        1.62       -0.36      3.05 o 
   0   3   8       80.96      112.49      7.90 o 
   1   3   8        3.63        0.43      3.40 o 
   2   3   8       50.47       49.80      9.52 o 
   3   3   8      195.27      207.71     13.43 o 
   4   3   8        8.27        8.03      6.37 o 
 -10   4   8        0.72       -5.37      5.23 o 
  -9   4   8        0.06       -6.66      5.34 o 
  -8   4   8       12.37        9.29      5.85 o 
  -7   4   8        4.54       -6.02      4.40 o 
  -6   4   8       53.38       60.29      7.96 o 
  -5   4   8       33.71       30.21      7.37 o 
  -4   4   8        0.71        1.25      4.79 o 
  -3   4   8      137.49      120.17      9.01 o 
  -2   4   8        0.03       -3.97      4.04 o 
  -1   4   8       66.29       68.03      8.50 o 
   0   4   8      106.29      113.40      7.86 o 
   1   4   8        0.08        0.27      4.78 o 
   2   4   8       16.39        9.58      4.74 o 
   3   4   8       77.79       87.03     17.11 o 
  -9   5   8        3.67       -0.26      5.20 o 
  -8   5   8       12.73        3.82      5.65 o 
  -7   5   8       91.84      107.00     10.24 o 
  -6   5   8       84.99      108.60     11.09 o 
  -5   5   8       12.23       16.97      6.30 o 
  -4   5   8        0.02       -1.85      4.68 o 
  -3   5   8       57.62       60.78      8.94 o 
  -2   5   8       66.76       77.20      9.32 o 
  -1   5   8        1.19        0.30      4.72 o 
   0   5   8      130.21      132.88     10.79 o 
   1   5   8       37.05       42.53      6.26 o 
   2   5   8       34.79       49.32      6.84 o 
   3   5   8       13.15       17.48      5.52 o 
  -8   6   8        2.36       -1.22      5.00 o 
  -7   6   8       69.40       78.95     10.14 o 
  -6   6   8       21.42        7.07      7.35 o 
  -5   6   8       36.12       32.21      7.45 o 
  -4   6   8        9.86       16.57      8.06 o 
  -3   6   8       26.69       25.18     11.96 o 
  -2   6   8       15.61       17.07      6.33 o 
  -1   6   8        9.70        3.82      5.62 o 
   0   6   8        0.10       -6.57      4.38 o 
   1   6   8       18.53       25.95      6.93 o 
  -7   7   8       26.16       26.08      7.77 o 
  -6   7   8        0.45       -2.60      5.02 o 
  -5   7   8       44.04       48.31     11.68 o 
  -4   7   8       22.80       21.80      7.05 o 
  -3   7   8       33.58       27.24      7.34 o 
  -2   7   8        0.57       -2.07      6.25 o 
  -1   7   8       49.14       49.68      8.28 o 
   0   7   8       21.15       28.95      7.31 o 
 -10   1   9       26.93       28.88     10.71 o 
  -9   1   9       33.34       42.20     10.91 o 
  -8   1   9        0.20       -2.88      8.31 o 
  -7   1   9       52.22       89.48     16.97 o 
  -6   1   9        5.85        3.82      5.66 o 
  -5   1   9        8.40       14.52      6.47 o 
  -4   1   9       66.40       64.48      6.94 o 
  -3   1   9       84.65       88.08      7.69 o 
  -2   1   9       47.94       48.12      7.50 o 
  -1   1   9      146.36      156.64      9.96 o 
   0   1   9        5.99        3.01      4.44 o 
   1   1   9        0.55       -5.20      4.36 o 
   2   1   9      142.66      144.40     10.72 o 
 -10   2   9       12.52       13.59      9.23 o 
  -9   2   9        7.58       15.33     10.69 o 
  -8   2   9       21.75       45.93     13.18 o 
  -7   2   9        1.26       -6.19      4.92 o 
  -6   2   9        0.70        5.99      5.80 o 
  -5   2   9      314.13      325.49     19.68 o 
  -4   2   9        6.74        7.07      6.45 o 
  -3   2   9      300.55      270.41     12.90 o 
  -2   2   9       29.90       33.15      5.36 o 
  -1   2   9       17.25        9.07      5.20 o 
   0   2   9       36.38       28.73      6.88 o 
   1   2   9        2.67        3.77      5.44 o 
   2   2   9        0.60        0.37      5.71 o 
  -9   3   9       68.65       68.47      9.41 o 
  -8   3   9        9.92       10.76      7.41 o 
  -7   3   9       10.55        9.79      5.80 o 
  -6   3   9      131.81      129.35     13.01 o 
  -5   3   9       10.86       12.70      5.95 o 
  -4   3   9      115.60      116.86      9.76 o 
  -3   3   9      100.79       94.58     10.14 o 
  -2   3   9        3.75        7.45      4.83 o 
  -1   3   9       15.91        6.82      4.26 o 
   0   3   9       49.40       58.02      6.77 o 
   1   3   9       52.03       43.38      8.42 o 
   2   3   9       28.02       20.88      6.93 o 
  -9   4   9       60.13       79.29     10.45 o 
  -8   4   9       21.40       15.23      6.74 o 
  -7   4   9        2.58        6.73      7.52 o 
  -6   4   9       74.42       81.29     11.68 o 
  -5   4   9       33.40       40.65     15.84 o 
  -4   4   9       23.29       12.88      8.09 o 
  -3   4   9       70.09      100.27     10.95 o 
  -2   4   9        1.15       -6.69      4.46 o 
  -1   4   9        5.73        1.96      5.11 o 
   0   4   9       43.07       49.45      8.41 o 
   1   4   9       20.57       17.73      5.65 o 
  -8   5   9      116.22      104.12     15.89 o 
  -7   5   9        0.25       -3.26      6.22 o 
  -6   5   9       37.72       40.28      8.20 o 
  -5   5   9        4.60        6.36      5.90 o 
  -4   5   9        0.61       -3.10      6.31 o 
  -3   5   9        9.37        5.72      8.03 o 
  -2   5   9       18.31       17.94      6.60 o 
  -1   5   9       22.14       16.80      6.46 o 
   0   5   9        0.25       -4.42      4.77 o 
  -6   6   9        1.19       -2.74      8.23 o 
  -5   6   9        2.68        1.61      7.10 o 
  -4   6   9       21.15       25.50      7.67 o 
  -3   6   9        3.07        5.37      5.90 o 
  -2   6   9        0.03       -1.54      5.70 o 
  -8   0  10        0.26       -9.56     15.33 o 
  -7   0  10       55.24      126.13     26.02 o 
  -6   0  10      103.41      187.15     31.11 o 
  -4   0  10       46.51       25.68      9.16 o 
  -3   0  10        4.78       -1.58      7.30 o 
  -2   0  10      181.86      184.61     16.52 o 
  -1   0  10        5.66        7.35      8.82 o 
   0   0  10       56.99       66.40     13.57 o 
  -8   1  10       27.46       49.69     14.24 o 
  -7   1  10        7.96        4.47     11.42 o 
  -5   1  10        2.33        6.61      7.32 o 
  -4   1  10       12.24       -0.45      7.86 o 
  -3   1  10        5.25        3.94      5.90 o 
  -2   1  10        0.40        2.25      5.34 o 
  -1   1  10       14.05        5.04      5.50 o 
  -8   2  10       10.31       17.59     11.99 o 
  -6   2  10       16.85       28.56     10.63 o 
  -5   2  10       15.23       16.42      7.18 o 
  -4   2  10        0.57       -5.83      7.13 o 
  -3   2  10        4.27       -1.30      6.84 o 
  -2   2  10       29.59       23.08     10.35 o 
  -1   2  10       14.72       12.55      6.33 o 
  -7   3  10        7.84       14.54     10.35 o 
  -6   3  10      103.77      140.35     14.25 o 
  -5   3  10       29.16       23.83      7.41 o 
  -4   3  10        2.69        4.68      5.56 o 
  -3   3  10        4.35        4.45      5.14 o 
  -2   3  10        0.03       -9.76      6.50 o 
  -5   4  10        2.63        5.50      6.48 o 
  -4   4  10        0.37        0.70      6.24 o 
                                                 
